# Supplementary material for: The Development and Validation of the Antisocial Preferences Scale
Source: Int J Environ Res Public Health. 2023 Jan 29;20(3):2366. doi: 10.3390/ijerph20032366 (PMC9916389; doi:10.3390/ijerph20032366)
Supplement: Supplementary file 1 [file ijerph-20-02366-s001.zip]

Archive with 1 entries (1 files):
- ijerph-2134062-supplementary.pdf
